# Supplementary material for: Hospital-at-home and beyond: experiences of patients, caregivers and general practitioners with out-of-hospital care for moderate-to-severe lower respiratory tract infections in older adults—a qualitative study
Source: Age Ageing. 2026 Jul 10;55(7):afag144. doi: 10.1093/ageing/afag144 (PMC13354058; doi:10.1093/ageing/afag144)
Supplement: Supplementary_materials_afag144 [file supplementary_materials_afag144.zip]

Archive with 3 entries (3 files):
- Supplementary_materials_afag144_Appendix3.docx
- Supplementary_materials_afag144_Appendix2.docx
- Supplementary_materials_afag144_Appendix1.docx
